# Supplementary material for: Peptides Derived from Angiogenin Regulate Cellular Copper Uptake
Source: Int J Mol Sci. 2021 Sep 2;22(17):9530. doi: 10.3390/ijms22179530 (PMC8430698; doi:10.3390/ijms22179530)
Supplement: Supplementary file 1 [file ijms-22-09530-s001.zip]

Archive with 1 entries (1 files):
- ijms-1246191-SI.pdf
